# Supplementary material for: Systematic computation with functional gene-sets among leukemic and hematopoietic stem cells reveals a favorable prognostic signature for acute myeloid leukemia
Source: BMC Bioinformatics. 2015 Mar 24;16:97. doi: 10.1186/s12859-015-0510-7 (PMC4376348; doi:10.1186/s12859-015-0510-7)
Supplement: Additional file 5: — Text S3. A tab-delimited text file recording the normalized expression of the 54 identified genes. [file 12859_2015_510_MOESM5_ESM.txt]

SampleID	CBX21_LSC	CBX21_LSC	CBX21_LSC	CBX21_LSC	CBX21_LSC	CBX21_LSC	CBX21_LSC	CBX21_LSC	GSE30377_LSC/GSE30375_	GSE30377_LSC/GSE30375_	GSE30377_LSC/GSE30375_	GSE30377_LSC/GSE30375_	GSE30377_LSC/GSE30375_	GSE30377_LSC/GSE30375_	GSE30377_LSC/GSE30375_	GSE30377_LSC/GSE30375_	GSE30377_LSC/GSE30375_	GSE30377_LSC/GSE30375_	GSE30377_LSC/GSE30375_	GSE30377_LSC/GSE30375_	GSE30377_LSC/GSE30375_	GSE30377_LSC/GSE30375_	GSE30377_LSC/GSE30375_	GSE30377_LSC/GSE30375_	GSE30377_LSC/GSE30375_	GSE30377_LSC/GSE30375_	GSE30377_LSC/GSE30375_	GSE30377_LSC/GSE30375_	GSE30377_LSC/GSE30375_	GSE30377_LSC/GSE30375_	GSE30377_LSC/GSE30375_	GSE30377_LSC/GSE30375_	GSE30377_LSC/GSE30375_	ETABM978_LSC	ETABM978_LSC	ETABM978_LSC	ETABM978_LSC	ETABM978_LSC	ETABM978_LSC	ETABM978_LSC	ETABM978_LSC	ETABM978_LSC	ETABM978_LSC	ETABM978_LSC	ETABM978_LSC	ETABM978_LSC	ETABM978_LSC	ETABM978_LSC	ETABM978_LSC
DB	CBX21	CBX21	CBX21	CBX21	CBX21	CBX21	CBX21	CBX21	GSE30377	GSE30377	GSE30377	GSE30377	GSE30377	GSE30377	GSE30377	GSE30377	GSE30377	GSE30377	GSE30377	GSE30377	GSE30377	GSE30377	GSE30377	GSE30377	GSE30377	GSE30377	GSE30377	GSE30377	GSE30377	GSE30377	GSE30377	GSE30377	GSE30377	ETABM978	ETABM978	ETABM978	ETABM978	ETABM978	ETABM978	ETABM978	ETABM978	ETABM978	ETABM978	ETABM978	ETABM978	ETABM978	ETABM978	ETABM978	ETABM978
group	LSC	LSC	LSC	LSC	LSC	LSC	LSC	LSC	LSC	LSC	LSC	LSC	LSC	LSC	LSC	LSC	LSC	LSC	LSC	LSC	LSC	LSC	LSC	LSC	LSC	LSC	LSC	LSC	LSC	LSC	LSC	LSC	LSC	LSC	LSC	LSC	LSC	LSC	LSC	LSC	LSC	LSC	LSC	LSC	LSC	LSC	LSC	LSC	LSC
PIAS1	10.512	9.669	9.27	9.358	10.437	9.622	10.044	9.467	0.28479	0.108781	0.270534	-0.002149	0.022836	-0.360289	-0.138513	0.027282	0.097373	0.045299	-0.089812	0.231235	0.463902	0.203721	0.102637	-0.120111	-0.25629	-0.21393	0.218797	-0.385262	-0.055642	-0.054077	0.200061	0.157222	-0.000941	9.150279354	8.829243666	8.954756445	8.471120512	8.768435763	9.382103912	8.646916025	8.482555748	8.825734177	7.879640397	8.648056099	8.553616755	8.447362449	8.731149341	8.68287904	8.806363576
ATXN3	10.23	9.063	8.352	8.962	9.637	9.109	9.321	9.649	-0.139426	0.413911	0.863824	0.79986	-0.128916	0.024548	-0.321424	0.238169	0.581143	0.423069	0.411945	-1.332874	0.853116	0.651798	0.248324	0.825519	0.917414	-0.14638	-0.110734	-0.574687	0.389742	0.657504	0.230741	0.270212	-0.064691	8.421358546	8.441859534	8.812319788	8.636393883	9.270200181	9.303155815	8.362038825	9.103620269	9.319227495	8.059651371	8.205964225	8.153488868	8.423530693	8.861797974	8.055485139	9.080523573
SESN1	10.208	9.205	9.832	8.699	9.395	9.776	9.485	11.62	1.838491	0.732751	-0.366904	-0.224442	0.573119	0.325721	-0.069362	-0.304724	0.17443	0.208805	-0.100762	1.430612	-0.284582	-0.884575	-0.427444	0.229721	-0.298972	0.158277	1.077284	-0.811031	-0.530312	-0.469929	0.837269	-0.312625	-1.128957	8.348202379	9.347932675	9.353040935	8.883085158	9.271297223	9.56227215	8.890999016	9.016830525	8.745321166	7.817116621	8.830070223	8.378687553	8.938621432	10.18122515	9.448968118	8.125312983
ZBTB10	10.554	7.406	12.325	10.865	10.947	10.354	11.347	11.087	-0.374042	-0.525389	0.069518	0.027872	1.430387	1.050293	0.780372	0.488268	-0.011608	-0.330407	-0.743772	1.636697	-1.43608	-3.435472	-2.727296	0.801496	0.615322	-0.661904	-0.104516	1.485297	0.207513	0.181573	0.650219	-0.956487	1.69418	6.70477477	6.773196462	6.631132566	6.419486506	6.593349154	6.809044555	6.823289946	6.652495142	6.92220355	7.033011242	6.576695253	6.757995643	6.817303083	6.767966536	6.753852927	6.541121755
NAV1	8.731	9.309	8.059	9.918	9.529	8.596	10.212	7.794	NA	NA	NA	NA	NA	NA	NA	NA	NA	NA	NA	NA	NA	NA	NA	NA	NA	NA	NA	NA	NA	NA	NA	NA	NA	7.135732951	7.737835974	8.365114213	7.091941099	6.929833595	8.380320777	7.371583693	6.88213443	6.867144631	7.287868558	7.489381538	7.143424359	7.043094389	8.697281731	8.119766789	7.999968734
MTERFD2	10.551	9.57	9.849	9.485	9.413	9.472	9.419	10.447	0.235092	-0.103562	0.1892	0.064491	0.740661	0.356944	0.227895	0.410074	0.536518	0.199402	0.692853	-0.33787	-0.041176	0.069035	0.224091	0.194025	0.349194	0.07363	0.599432	-0.012855	0.249439	0.182791	-0.116518	0.758897	0.016799	7.485134344	7.011423985	7.080500305	7.608254147	7.137400696	7.246752429	6.75794699	7.370875029	7.22192886	7.36856409	7.303284081	7.086705446	6.962694407	7.048448553	7.181287143	7.614473295
MAF	7.227	6.213	3.081	8.597	6.797	7.457	7.79	10.039	3.102485	2.17549	2.966315	1.484969	2.252556	-0.711688	-1.101635	1.203318	1.539672	0.330263	1.561447	0.250301	-0.062576	-2.340954	-1.877157	1.7179	0.506011	-0.056449	2.167103	-2.72143	1.435586	-0.827673	-2.50123	1.589702	-0.434635	6.938528091	8.402979146	7.900073681	7.126658765	6.890394229	7.530462588	7.801701354	7.739902245	7.281923538	7.462792378	6.965893951	6.691435153	6.693233731	6.688946525	6.728037695	7.244574683
SLC30A7	9.589	9.795	9.616	9.76	9.631	10.161	10.529	9.307	NA	NA	NA	NA	NA	NA	NA	NA	NA	NA	NA	NA	NA	NA	NA	NA	NA	NA	NA	NA	NA	NA	NA	NA	NA	9.310607083	9.846178596	10.28231848	9.886551673	10.44180508	10.15973651	9.264107431	9.788612902	10.00500697	8.350519521	10.1078534	9.916126919	9.798850651	9.946942631	10.06984455	9.976578611
APPBP2	9.121	8.435	9.098	8.117	6.647	7.431	8.781	7.988	0.82316	0.226299	1.422438	1.228772	0.280128	0.347311	-0.306499	0.154811	1.124026	0.918955	0.900696	-0.227048	0.19685	1.066921	0.60748	0.621164	0.29288	0.621406	0.881528	-1.678036	0.889025	0.417258	-0.543423	0.293179	-0.76027	8.534613102	9.050867287	8.325900903	8.82045036	9.337559965	9.476938019	9.40384898	9.512276764	9.409504498	7.781537366	8.599803519	8.765515681	8.919386104	9.587207497	9.383639712	9.308120048
CCND2	10.116	9.9	10.965	10.858	11.026	4.442	8.28	11.519	0.670096	0.468438	0.001479	0.09137	0.348042	0.239924	-0.026729	0.09137	0.167178	0.228187	0.407641	0.420347	-1.593132	0.557091	0.57595	-0.299932	-0.183396	-0.265877	0.433925	0.871222	-0.308239	0.077717	0.776191	-0.692583	-1.582848	11.49071317	12.82921207	12.20527702	11.50927464	8.746251897	12.66023948	10.15770199	9.980977777	11.51565956	10.44915781	11.36654067	12.51642012	12.17150742	12.40127567	12.58831317	12.09386836
ERC1	7.374	5.843	6.605	5.799	7.056	6.002	7.718	6.58	-0.180713	0.063087	-0.31846	-0.453114	0.652414	0.472049	-0.051668	-0.077131	0.420764	0.559616	0.155026	0.779045	-0.418226	0.366373	0.067376	-0.353915	-0.113212	0.419688	0.305577	-0.1752	-0.130316	0.553546	-0.265726	-0.362752	0.168587	6.387902132	6.769955008	6.867139542	7.038921237	6.824161887	6.701692542	6.9815163	6.955461717	6.82201534	7.330273652	6.916320467	6.860694838	6.819795003	6.867643546	6.937771775	7.002206486
KRAS	10.336	9.63	10.694	12.542	12.306	11.408	11.976	11.249	0.073434	0.079789	0.129291	0.472177	0.330137	0.580993	0.136265	0.208963	0.454525	0.399202	0.205308	0.03187	-0.206729	0.949584	0.481696	0.210141	0.412891	0.023809	0.698378	0.016105	0.245358	0.384745	0.123438	-0.175201	-2.015381	8.8798132	8.776379484	8.263768754	8.721294485	8.879314385	8.544959245	8.882457833	9.442009661	8.619092819	8.094337973	9.078462611	8.395891089	8.459398691	8.537610786	8.540588325	8.89737646
ZNF384	7.192	7.434	8.265	7.481	7.606	7.725	7.646	7.77	0.247659	-0.069661	0.167292	0.136477	0.23856	-0.009826	-0.163906	-0.170386	0.260378	0.205519	0.043122	-0.193574	-0.25184	-0.06486	0.166677	0.187676	0.023308	0.091439	0.73718	0.299643	0.314447	0.14508	-0.16489	-0.032755	-0.834752	8.067014217	8.092490862	7.914743436	7.549760041	8.231918266	8.036362058	7.518075881	8.449094678	7.929005155	7.28479139	8.798950211	8.091149337	7.883377755	7.994167195	7.911912243	8.026400228
ETV6	7.364	6.947	9.147	6.766	7.931	6.603	6.49	6.589	-0.416066	-0.1606	-0.012573	0.373554	-0.015674	0.075293	-0.018636	-0.388734	0.327031	0.375014	0.007238	0.355256	-0.502203	0.067136	-0.065894	-0.16023	-0.073514	-0.331747	0.335972	1.665154	0.27505	0.405558	0.39944	-0.693031	-0.743042	10.36648061	10.41934796	11.45330085	10.46665792	9.91841673	11.4019716	10.46567354	10.55483763	11.04341909	9.392335704	10.33116824	10.73771086	10.47627715	11.34659998	11.20471447	11.14457735
LOC728392	NA	NA	NA	NA	NA	NA	NA	NA	NA	NA	NA	NA	NA	NA	NA	NA	NA	NA	NA	NA	NA	NA	NA	NA	NA	NA	NA	NA	NA	NA	NA	NA	NA	NA	NA	NA	NA	NA	NA	NA	NA	NA	NA	NA	NA	NA	NA	NA	NA
GGNBP2	11.416	10.572	10.528	10.143	9.846	10.724	11.362	11.011	0.190273	0.08204	0.240239	-0.066805	0.075101	-0.241693	0.095752	-0.09239	-0.024964	0.047306	-0.080611	-0.180207	0.00167	-0.307716	-0.170026	0.17299	-0.373667	0.031211	-0.188139	-0.0356	0.125715	-0.187179	0.068653	0.014927	-0.193539	9.085497284	9.697431329	10.11687043	8.99553523	8.981159244	9.805510205	10.28901443	8.956588911	9.072843653	8.286579053	9.269726632	9.582076496	9.720224339	10.21213705	9.841444183	10.16057747
KIF1C	5.375	5.37	5.334	5.367	5.787	5.511	5.398	5.299	-0.064614	-0.05671	0.105663	-0.024684	0.015539	0.077802	0.034661	0.001402	-0.094634	-0.136713	-0.024919	0.08428	-0.159152	-0.106008	0.116173	-0.170051	0.07936	0.021063	0.048876	0.199482	-0.000217	-0.141857	-0.111113	0.136778	-0.129678	6.619783206	6.603909459	6.580310695	6.023366457	6.394249825	6.367570008	6.589203107	6.263392154	6.497335472	6.203494769	6.608258402	6.73500423	6.757035192	6.569804636	6.679475573	6.390172651
PSMB6	8.697	9.24	10.618	10.028	9.46	11.023	10.197	10.726	-0.330832	0.247084	-0.244186	0.216227	-0.31603	0.255068	0.029305	-0.015659	-0.269407	-0.019495	-0.220554	-0.414183	0.269837	0.348462	0.438614	-0.085135	0.055158	0.105838	0.119024	-1.03588	-0.157931	-0.119997	0.14435	0.184796	-0.694317	11.96272769	11.71002378	12.04678949	11.4270652	12.46737049	11.7478354	12.46667295	11.10807933	11.45695405	10.30624419	12.14694299	11.77163844	11.675693	11.50803195	12.19794026	12.50195989
MPO	8.099	10.939	11.755	11.623	6.264	5.315	3.558	2.269	-3.97061	-0.403729	-4.364551	-3.082334	-1.47822	1.115671	1.401803	-0.064809	-4.335915	-1.64908	-3.674733	-4.062238	1.478975	-3.780814	2.253419	-1.984314	-3.871419	1.603463	-3.285347	2.562346	-4.021592	1.892669	3.332263	-2.980262	0.303786	12.71196715	8.939385937	11.94353732	6.904592623	6.779626319	6.960432941	6.544312213	7.155425625	7.448249534	8.272667322	9.289818153	13.93044907	11.96020766	6.733149407	9.239067617	7.004625707
DYNLL2	9.362	9.031	8.684	10.027	9.194	8.647	8.643	9.581	NA	NA	NA	NA	NA	NA	NA	NA	NA	NA	NA	NA	NA	NA	NA	NA	NA	NA	NA	NA	NA	NA	NA	NA	NA	8.663534679	8.227013763	8.214306826	8.286710105	8.964525872	8.485784977	8.762646063	8.863136918	9.068528296	7.905914618	8.304633139	8.483309754	8.493876491	8.249910107	8.660306869	8.867782986
YARS2	8.719	8.694	9.496	9.904	8.957	9.049	8.122	9.063	0.140947	0.512724	-0.067808	0.366983	0.206099	0.553502	-0.087639	-0.052818	0.381418	0.385447	0.393523	-0.104744	-0.048806	0.474621	0.307084	0.03938	0.381224	0.355389	0.592879	0.045935	0.210766	0.086983	0.419096	-0.233598	-1.751838	9.270089017	9.573692521	9.236365877	8.781843963	8.732510478	9.426772773	9.070315316	9.440023866	9.473688203	7.970537854	9.109122634	9.852176234	9.608644693	9.41457244	9.730071239	9.700350387
GIMAP6	13.035	11.495	7.824	9.419	8.172	11.417	10.545	9.265	2.563971	1.328578	1.21821	0.628097	0.229054	-0.027723	-0.592939	0.284204	1.05512	0.538017	0.811697	-1.551271	0.644909	-0.511567	-0.365928	0.383418	-0.500496	-0.075405	2.093748	-3.169815	0.300671	0.344069	0.394841	0.696625	0.009505	8.190036275	9.440037096	8.124724906	10.70526004	10.48979831	10.08765229	9.262029522	8.886240335	9.640818614	7.852878782	9.032960596	8.087792488	8.661854064	10.41215451	9.035463608	8.654040513
TMIE	3.243	3.186	3.117	3.267	3.578	3.6	3.294	3.177	NA	NA	NA	NA	NA	NA	NA	NA	NA	NA	NA	NA	NA	NA	NA	NA	NA	NA	NA	NA	NA	NA	NA	NA	NA	6.662000584	6.651656318	6.695918636	6.803313714	6.827148919	6.859390727	6.825167702	6.822408436	6.51535279	6.953854669	6.867593491	6.566769938	6.831367389	6.523810144	6.698801698	6.509105264
STK38	9.873	9.9	8.882	8.956	9.336	9.881	8.89	8.978	-0.196138	-0.649405	-0.248834	-0.18178	-0.547585	-0.735181	-0.222722	0.418791	-0.116667	0.064951	0.242527	0.104359	0.578867	-0.131897	0.268639	-0.581944	-0.260409	-0.060784	-0.192751	-0.171947	-0.458791	-0.575151	-0.516702	0.691449	0.200727	8.533871937	9.293476041	8.427545377	8.808224195	8.647476079	9.567377886	7.794051879	8.390366799	8.836821779	7.727034048	8.195611893	8.830223522	9.456152446	9.551651335	8.953980704	10.44325875
KIF1B	8.966	8.659	5.185	9.103	8.585	6.824	8.928	6.422	1.185513	1.023211	0.191406	-0.113648	-1.034694	-1.100312	-0.484007	-0.208565	0.124378	0.08921	-0.483572	0.202173	0.468166	-0.185577	-1.16246	0.29446	-0.313631	-0.456238	0.943692	0.518799	-0.072196	0.034874	0.450647	-0.172161	1.420182	8.193794869	8.873962328	9.105967189	8.608008013	8.173657713	8.383301732	8.249082017	8.714285205	8.17269186	8.124772455	8.226448664	8.581810037	8.631679122	9.851223438	9.501765015	9.266391275
SPC25	2.877	8.232	7.755	8.366	2.939	2.956	2.852	2.834	-0.72167	2.661249	-1.317891	-0.477135	-1.154538	1.07155	-0.104813	-0.257391	-1.471156	-0.131101	-0.836596	-1.19885	-0.192831	0.255956	0.517961	0.569763	1.024118	1.162755	-0.898411	-1.239309	-1.275961	-0.721722	1.001898	-0.883533	-1.172717	8.241483265	7.459985398	7.757791833	7.025356122	6.851803237	6.670578831	6.961167846	6.781769127	6.757878676	7.258367018	7.74644244	7.485547811	7.882186051	7.217271295	8.353931648	6.936572762
CPA3	2.026	5.958	11.081	9.05	8.255	5.881	2.024	14.086	-1.90899	0.526433	-0.337224	2.473928	-2.999231	-1.118359	-0.594047	-2.508715	0.528745	2.243223	1.878412	1.791035	-3.023346	-2.300571	2.995906	-1.926816	0.518139	-2.225966	-1.866734	-1.932167	0.429474	1.953127	-0.856542	-2.408508	-3.126942	9.260414026	9.666533412	9.510241491	6.633098785	6.950983021	6.801140643	8.532624192	9.956975108	11.57547249	7.109789601	9.043100671	10.81810474	12.48877643	6.642242904	6.594719498	8.767005584
NDC80	4.191	10.01	9.281	8.54	4.616	3.723	5.17	4.837	0.843426	1.65632	-0.615295	0.034055	-0.151295	0.773859	-0.443667	-0.612792	0.612607	0.53021	0.186245	-0.227879	-0.876793	0.108738	0.558686	0.689205	0.416322	0.91516	0.693357	-1.785001	-1.209002	-0.710196	0.400585	-0.834201	-0.746603	8.006327325	7.543984004	8.341538296	7.034865078	7.976112798	6.825697955	7.199859995	7.405014789	6.993563407	7.118457822	8.984173305	7.612448465	8.109319723	7.287416967	8.538527016	6.788603425
HGF	4.276	6.822	2.717	9.556	6.082	4.376	4.317	2.752	-0.581133	2.444746	-1.095669	-0.63996	-1.173253	-1.593209	-2.351441	-0.019814	-0.805414	-1.110562	-2.335045	-2.352958	1.423606	0.26019	1.286476	-1.226827	-2.741969	0.568843	-1.477239	1.022206	-0.054346	0.743564	2.690404	-1.389581	1.239714	7.060877554	7.759244351	8.354101864	6.650876237	6.803077683	6.727986474	6.632739226	6.877110844	6.950068914	7.298587254	7.115067776	7.120609496	6.948341728	7.001029114	7.077211869	6.903249552
CSTA	5.783	9.64	12.332	10.627	2.403	10.888	8.962	6.888	-2.731732	0.088643	-4.887473	-3.21239	-1.652913	-0.088477	2.530846	1.38571	-5.074488	-2.927928	-1.862107	-4.929079	2.0318	-4.965844	-0.135447	-1.582679	-0.811036	2.021719	-2.510176	-3.899015	-1.613171	0.524496	-1.02599	-2.026806	2.811233	7.08401484	6.650481705	7.055672011	7.104897108	6.638258566	6.742504412	6.553402834	6.873752042	6.600805622	6.926473677	6.912532871	6.885653331	6.860705585	6.636712807	6.97604951	6.582194465
CDK1	5.052	11.371	11.437	10.18	5.221	4.978	4.972	5.093	0.137684	2.987276	-1.178726	0.055593	-2.113435	0.865312	0.024939	0.001527	-0.853414	1.118226	-0.300273	-2.21389	0.021657	0.863822	0.773139	0.530343	0.69782	1.612851	-0.168862	-3.158062	-1.690435	0.127123	1.142303	-0.871347	-0.646464	9.169971177	9.028209848	9.226388683	6.871616707	7.096723389	7.290457793	7.72834349	7.038801522	6.979571018	7.833003426	9.185655465	8.95871829	9.553440819	7.827476956	9.98428912	7.078826054
MS4A3	2.723	9.62	4.021	6.732	2.731	2.739	2.626	7.731	-2.00143	-0.347026	-1.852083	-1.075848	-1.884903	-1.76843	-0.900126	0.628955	-1.757428	-1.728109	-1.767796	-1.513729	1.692826	-1.966479	-0.684228	-1.728221	-1.644961	-0.825146	-2.047817	-1.657051	-2.025607	0.456476	-1.795146	-2.015711	3.400727	7.460384768	7.190194179	8.665795031	7.205761435	7.088448465	6.634337621	7.252440714	7.068486012	7.652678938	7.375812538	7.211729514	6.769774412	7.773691015	6.860069852	7.255448144	6.847738883
RNASE2	7.741	12.299	10.547	11.782	5.053	5.148	5.108	5.065	-4.076126	0.312951	-5.166857	-0.619018	-1.843099	0.759958	2.064734	1.022127	-2.933352	0.57519	-1.366266	-5.247204	2.662227	-5.588246	0.537664	-1.476987	-0.579476	2.597094	-3.657974	-1.520183	-3.466305	1.074036	-0.416415	-2.715843	2.550533	9.405904831	8.252785715	11.45044647	6.919336078	6.6585237	6.626531641	6.798654069	7.134527816	8.123617251	7.497762735	8.92837389	10.24468757	10.55479104	6.950215626	10.70887601	7.127364646
CLC	2.086	12.619	5.831	8.609	2.09	2.092	2.256	6.191	-1.453096	-1.404833	-1.688379	-0.952836	-1.475955	-0.040317	2.237912	-1.227431	0.65912	1.662155	1.269937	-1.333759	0.694468	-1.587832	3.229511	-1.48713	-1.459457	1.470775	-1.49776	-1.337437	1.1766	2.491933	-1.230852	-0.817769	-1.287035	7.044319022	6.646952117	7.242016492	6.731615576	6.58396161	6.611921805	6.546590244	6.486498045	6.672139894	6.863928977	6.861057762	6.741000239	10.01088553	6.693215158	6.588356746	6.599902509
TOP2A	6.851	11.545	11.185	8.881	3.341	3.395	3.396	4.33	0.146635	3.380989	-1.970042	0.330224	-2.399434	0.544242	-0.624983	0.088273	-1.489965	1.229149	-0.649745	-2.703088	0.416572	0.717886	0.628613	1.083051	0.942125	2.278709	-1.918308	-2.966818	-2.219499	0.206006	1.675436	-1.481752	-0.236746	10.65548167	9.584957328	10.38903007	6.523503636	7.301031883	7.648592569	7.36514485	6.715768451	7.101863949	8.66111921	10.88178739	8.821761667	10.13397335	8.89992339	10.95707897	6.664054126
MBD3	7.481	8.92	8.651	8.174	7.659	8.523	7.711	7.68	-0.170958	0.262165	-0.585835	-0.276236	-0.08517	0.357055	0.069164	-0.095042	-0.038392	-0.062961	0.045806	-0.071583	-0.079989	0.079199	0.014278	0.017028	-0.184915	0.166205	0.193685	-0.164725	0.386817	0.021814	-0.001549	-0.083949	0.312597	8.506177667	7.706529292	8.028845682	7.896015834	7.579564362	7.920752883	8.31671087	7.955419067	7.654034928	7.858063947	8.681083177	8.172628253	8.040836291	8.240461464	8.064108689	8.282105039
CDC25B	6.624	6.371	6.142	6.272	4.895	6.785	7.623	6.498	-0.032689	0.308549	-0.122455	-0.404045	-0.338097	-0.534073	-0.723678	0.167762	0.068036	-0.312648	0.542747	-0.975705	-0.029918	-1.181896	-0.705572	0.244212	-0.030834	0.521965	0.089467	-0.845072	0.08185	-0.233774	-0.157833	1.031499	0.042762	9.3913849	8.846015688	8.675838456	8.322645418	7.961234681	7.757777694	8.563323313	8.391541607	8.207278366	8.492652764	9.922390843	8.444730413	9.054945788	9.074511294	9.719738345	8.178778639
LATS2	13.933	12.731	11.812	14.015	14.362	11.397	13.554	12.173	NA	NA	NA	NA	NA	NA	NA	NA	NA	NA	NA	NA	NA	NA	NA	NA	NA	NA	NA	NA	NA	NA	NA	NA	NA	7.664679541	7.580213655	7.899276456	7.077553804	7.166780317	7.997116992	7.795010285	7.582153801	7.530282437	7.356890288	8.019583147	7.432017422	7.390202795	7.868632553	7.815102201	7.624732116
DLGAP5	2.937	8.626	8.301	9.222	2.438	2.716	2.418	2.867	-0.579646	2.605674	-1.372472	-0.701408	-1.656583	0.111302	-0.829391	-0.563172	-1.521597	0.172239	-1.321833	-1.584537	-0.340689	-0.108064	0.386641	0.693446	0.512596	1.223345	-1.640414	-1.3496	-1.790061	-0.300234	0.713503	-0.144381	-0.34619	9.573832103	7.888415431	8.91783843	6.207613745	6.640524356	6.577631202	6.647671704	6.2659567	6.434021089	7.047608421	8.369617652	7.215329101	8.047230364	7.259622696	9.453132398	6.079622695
AURKA	5.418	9.516	9.545	9.584	3.081	3.789	3.89	4.456	-0.360666	2.295925	-1.072419	-0.144753	-1.666694	0.247299	-0.387428	-0.19449	-0.585458	0.415772	-0.490894	-2.045922	0.331743	-0.00698	0.68978	0.005714	0.353671	1.534384	-0.603031	-2.516701	-1.167613	-0.885076	0.62529	0.257616	0.086207	9.255027519	8.729313626	9.188877557	7.041619021	7.604151772	7.847333802	7.417113995	6.588369595	6.775428636	8.264099193	9.399195735	8.465572319	9.250796661	8.281084162	10.01604419	7.839161235
CENPA	2.838	8.719	8.382	8.342	3.068	2.968	2.949	2.822	0.181338	3.392527	-1.206381	-0.201583	-1.848852	-0.929027	-1.323185	-0.368686	-1.699121	0.896682	-0.566226	-1.230788	-0.309163	0.193874	0.319953	1.308089	1.35153	1.640655	-1.503202	-1.988945	-1.804312	-0.870704	0.001868	-0.252387	-0.313095	8.500625018	8.183416396	8.825808353	6.880685148	6.882758171	6.749708961	6.889395287	6.893788549	6.898373401	7.512306458	8.659023765	7.617578855	8.31496245	7.400725891	9.265230709	6.8678102
ANLN	3.958	9.296	8.082	8.561	3.132	2.722	2.61	3.035	NA	NA	NA	NA	NA	NA	NA	NA	NA	NA	NA	NA	NA	NA	NA	NA	NA	NA	NA	NA	NA	NA	NA	NA	NA	8.757955405	7.409496528	8.180583002	6.944059264	6.618854308	6.764011014	6.495623352	6.628780819	6.578127615	6.693405201	7.679672698	7.303632581	8.189869032	7.042605662	8.328387884	6.874439062
CD38	2.388	2.135	5.307	2.604	2.4	2.613	2.19	7.015	-1.365656	2.360389	-1.850274	0.754314	-1.213919	1.6022	1.470238	-0.304038	-1.811978	-0.515891	-1.749099	-1.138352	-0.674512	-1.573116	1.123745	-1.197534	-1.013999	1.337022	-1.398578	-1.223017	-1.32227	1.293802	-0.339392	-1.823866	0.114707	7.009199338	6.44768348	7.194716886	6.728270354	7.31741047	6.53299262	6.437889382	7.093246322	8.325598899	6.859799185	6.946268492	7.11797896	7.680791462	6.30419215	7.164276093	6.526044581
ZWINT	7.802	12.66	12.547	11.155	6.966	6.849	6.546	8.31	0.014521	1.974881	-1.16411	0.063169	-1.816776	0.927969	0.435093	0.277408	-1.046867	0.371177	-0.380144	-1.813868	0.331349	0.799767	0.495413	0.623131	0.896813	1.091947	0.125687	-3.613742	-1.538222	0.207583	1.249308	-1.047304	-0.390765	8.858462969	9.158279552	8.367421929	7.097137473	7.553949757	8.221346859	7.050557313	6.95704962	7.250894441	7.914899189	8.35108091	9.414397908	9.353116768	7.922347923	9.593776791	7.285935889
IL36B	2.549	2.54	2.507	2.526	2.561	2.561	2.558	2.517	NA	NA	NA	NA	NA	NA	NA	NA	NA	NA	NA	NA	NA	NA	NA	NA	NA	NA	NA	NA	NA	NA	NA	NA	NA	6.861855383	6.859088417	6.808051892	7.154342262	6.970026276	6.858438916	7.088574859	6.989998116	6.905222275	7.199125383	7.078350351	6.74014519	6.791298016	6.882672689	6.854055154	6.715171209
MND1	2.648	7.372	9.098	3.219	3.161	3.326	3.158	2.97	NA	NA	NA	NA	NA	NA	NA	NA	NA	NA	NA	NA	NA	NA	NA	NA	NA	NA	NA	NA	NA	NA	NA	NA	NA	8.618569192	7.415732283	7.993798359	6.500156693	6.762044354	6.845047209	6.651909892	6.514806143	6.84712952	7.065649621	7.862890389	8.156055504	8.821237722	7.117571765	8.784827432	6.781567206
STAR	3.179	4.243	3.638	3.228	2.917	3.181	3.25	3.158	-0.643148	0.206941	-0.613619	0.112241	-0.308998	1.112177	1.117049	-0.28898	-0.597713	0.626755	-0.006764	-0.876166	-0.628661	-0.500874	1.085462	-0.776563	-0.396741	1.606909	-1.067224	-0.468564	-0.804291	-0.077653	-0.839159	-0.992018	-0.251001	7.426178255	7.474661092	7.559120856	7.945110747	7.413947411	7.521470957	7.993415372	8.219637504	7.649283377	7.5486785	7.604976069	7.458251189	7.468518615	7.936370572	7.646195553	8.44014339
OLFM4	2.786	3.269	2.726	2.838	2.804	2.811	2.799	2.76	-0.004052	0.117085	0.110869	0.048884	-0.067325	-0.07574	0.043624	-0.089557	-0.010536	-0.024137	0.025262	-0.09604	-0.068992	0.141119	0.099221	-0.018839	0.050309	0.034943	-0.033598	0.068685	-0.079045	-0.132385	-0.015314	-0.030439	0.407651	6.963695405	6.836541526	6.818210021	7.20696364	6.870262724	8.450848448	6.974765321	7.205715235	7.144936045	7.375812538	6.930123857	6.715125736	6.680493396	6.783063896	6.746728242	6.847738883
CCNA1	2.562	3.562	2.543	2.432	2.458	2.753	2.846	2.455	-2.917855	-2.20641	-0.690534	-0.655395	1.399619	2.060732	2.184463	-0.167896	-1.099315	0.878061	1.318664	-2.820367	0.92615	-2.850594	1.257924	-0.077411	-0.231174	4.089991	-3.149837	4.304916	-1.351912	1.270804	1.023104	-2.43823	-1.780149	8.839793653	7.557206949	10.23839316	8.457043075	9.010361645	7.111882576	6.988235835	8.007686348	8.855212081	7.991451291	9.72381893	8.622977131	9.675636896	6.973215664	7.136198057	8.372448062
CCL5	6.196	5.264	8.362	7.355	5.077	10.789	9.069	6.562	-1.631527	-0.885475	-1.955005	-1.657102	-1.860875	-0.819156	0.404033	1.983798	-1.628784	-1.143395	2.409954	-2.139307	0.441565	-1.767743	-1.46694	-1.46978	-0.562431	2.270872	-1.014344	-1.294469	-1.506429	-0.415868	-0.788633	2.85858	1.031583	7.31553333	8.36015062	9.511415815	7.881030871	7.375016035	7.12618854	7.49112653	9.967057631	10.25690946	9.133489421	11.88246521	8.848984018	10.42079455	9.156792731	10.71828544	8.815004162
RNASE3	2.435	5.617	4.256	4.709	2.085	2.085	2.08	2.067	-1.850024	-0.203952	-1.841267	-1.464864	-1.635216	-0.880718	1.282155	0.385121	-1.75843	-0.665944	-1.931985	-1.617471	1.694732	-2.172347	0.208797	-1.872187	-1.698187	2.454405	-1.957841	-1.761396	-1.947352	0.014204	-0.335943	-1.788644	2.852756	8.553263388	6.805216631	9.777787664	6.946940215	6.680711613	6.547238789	6.432972284	6.671963593	7.101863949	7.281707644	7.818377696	8.115750204	8.319665284	6.48247996	8.772251693	6.622130154
KIAA0101	9.437	14.356	14.028	13.09	8.873	7.848	6.605	6.871	-0.369942	1.95592	-2.207596	-0.222149	-1.918133	1.548869	0.790833	0.550685	-2.259863	0.464107	-0.624744	-0.62988	0.057859	0.689488	0.990195	0.907022	1.089149	1.473318	-0.351933	-3.902656	-3.176642	0.52187	1.490545	-1.814446	-0.784237	14.60215532	14.75162704	14.67030955	15.30771813	14.68257255	14.7686552	15.40842641	15.47829089	15.05211037	14.77116436	14.85682375	14.66934181	14.39896497	14.62319344	14.66110204	15.16122772
SKA3	3.727	7.284	5.401	4.5	3.216	3.638	2.746	3.716	NA	NA	NA	NA	NA	NA	NA	NA	NA	NA	NA	NA	NA	NA	NA	NA	NA	NA	NA	NA	NA	NA	NA	NA	NA	8.460106365	7.280282731	7.881221425	6.082201053	6.462434196	6.836372144	6.077287144	6.237492794	6.588093135	6.723262542	7.213782879	7.981827461	7.820480473	6.773016564	8.354400442	6.522672591
DDX53	3.067	3.068	2.957	3.045	3.289	3.153	3.096	2.966	NA	NA	NA	NA	NA	NA	NA	NA	NA	NA	NA	NA	NA	NA	NA	NA	NA	NA	NA	NA	NA	NA	NA	NA	NA	6.402050894	6.65517443	6.683006806	6.336236073	6.645045289	6.62764937	6.705902428	6.700682367	6.327577544	6.936312365	6.568695377	6.60390413	6.688696516	6.407824002	6.667452599	6.519292702
[truncated: 110 more columns]
